# Supplementary material for: Prognostic Significance of Cuproptosis-Related Gene Signatures in Breast Cancer Based on Transcriptomic Data Analysis
Source: Cancers (Basel). 2022 Nov 24;14(23):5771. doi: 10.3390/cancers14235771 (PMC9737541; doi:10.3390/cancers14235771)
Supplement: Supplementary file 1 [file cancers-14-05771-s001.zip]

Archive with 1 entries (1 files):
- cancers-1993329-supplementary.pdf
